# Supplementary material for: Affordable CRISPR RNP‐Based Genome Editing in Euglena gracilis
Source: Curr Protoc. 2026 May 5;6:e70357. doi: 10.1002/cpz1.70357 (PMC13142649; doi:10.1002/cpz1.70357)
Supplement: Supplementary file 1 — Supplementary Table S1: Sequences of oligonucleotides used for genome editing of EgcrtB [file CPZ1-6-0-s001.xlsx]

## Sheet: Sheet1
Supplementary Table1: Sequences of oligonucleotides used for genome editing of EgcrtB
	Name	Sequence
sgRNA	Oligo a target 1 for EgcrtB	5’-CTAATACGACTCACTATAGTAATGAGGTCGAGAAGATTAGTTTTAGAGCTAGAAATAGCAAGTTAAAATA-3’
	Oligo a targe 2 for EgcrtB	5’-CTAATACGACTCACTATAGCCGTCGCACGGATGAGATTGGTTTTAGAGCTAGAAATAGCAAGTTAAAATA-3'
	Oligo b	5’-AAAGCACCGACTCGGTGCCACTTTTTCAAGTTGATAACGGACTAGCCTTATTTTAACTTGCTATTTCTA-3’
	Oligo c	5’-AAAAGCACCGACTCGGTGCC-3’
Genotyping PCR	1st PCR forword	5’-AGACGAAGACCTTCAATGCACAG-3’
	2nd PCR forword	5’-ATGCCCTGGTAGTACTGACGATT-3’
	1st and 2nd PCR Reverse	5’-AAGCAATGCTATGGCTGGATCTT-3’
